# Supplementary material for: Crystal structure of undeca­potassium bis­[α-hemi­penta­hydrogen hexa­molybdoplatinate(IV)] dodeca­hydrate
Source: Acta Crystallogr E Crystallogr Commun. 2015 Jul 31;71(Pt 8):986–8. doi: 10.1107/S2056989015014188 (PMC4571373; doi:10.1107/S2056989015014188)
Supplement: Supplementary file 1 [file e-71-00986-sup1.cif]

##############################################################################
#                                                                            #
# This CIF contains the data in a paper accepted for publication in          #
# Acta Crystallographica Section E. It conforms to the requirements of       #
# Notes for Authors for Acta Crystallographica Section E, and has been       #
# peer reviewed under the auspices of the IUCr Commission on Journals.       #
#                                                                            #
# Full details of the Crystallographic Information File format               #
# are given in the paper "The Crystallographic Information File (CIF):       #
# a New Standard Archive File for Crystallography" by S. R. Hall, F. H.      #
# Allen and I. D. Brown [Acta Cryst. (1991), A47, 655-685].                  #
#                                                                            #
# The current version of the core CIF dictionary is obtainable from          #
# ftp://ftp.iucr.org/pub/cif_core.dic.                                       #
#                                                                            #
# Software is freely available for graphical display of the structure(s)     #
# in this CIF. For information consult the CIF software page                 #
# http://www.iucr.org/resources/cif/software.                                #
#                                                                            #
# This file may be used for bona fide research purposes within the           #
# scientific community so long as proper attribution is given to the journal # 
# article from which it was obtained.                                        #
#                                                                            #
##############################################################################
data_New_Global_Publ_Block
_audit_creation_method     'form.cif (version 2.0)'
_journal_data_validation_number     ?
_journal_date_recd_electronic     2015-05-20
_journal_date_accepted     2015-07-27
_journal_name_full     'Acta Crystallographica, Section E'
_journal_year     2015
_journal_volume     71
_journal_issue      8
_journal_page_first     986
_journal_page_last     988
_journal_paper_category     GI
_journal_paper_doi     10.1107/S2056989015014188
_journal_coeditor_code     BR2251
_publ_contact_author_name     'Prof. Uk Lee'
_publ_contact_author_address
;
Department of Chemistry, Pukyong National University, 599-1 Daeyeon 3-dong
Nam-gu, Busan 608-737, Republic of Korea
;
_publ_contact_author_email     'uklee@pknu.ac.kr'
_publ_contact_author_fax     '+82-51-629-5583'
_publ_contact_author_phone     '+82-51-629-5596'
_publ_section_title
;
Crystal structure of undecapotassium bis[\a-hemipentahydrogen
hexamolybdoplatinate(IV)] dodecahydrate
;
loop_
    _publ_author_name
    _publ_author_address
    'Joo, Hea-Chung'
;
Department of Chemistry, Pukyong National University, 599-1 Daeyeon 3-dong
Nam-gu, Busan 608-737, Republic of Korea
;
    'Park, Ki-Min'
;
Research Institute of Natural Science, Gyeongsang National University,
501, Jinju-daero, Jinju, 660-701, Republic of Korea
;
    'Lee, Uk'
;
Department of Chemistry, Pukyong National University, 599-1 Daeyeon 3-dong
Nam-gu, Busan 608-737, Republic of Korea
;
_publ_section_synopsis
;
The title heteropolyanion has two types of protonated O atoms <i>viz.</i>
\m~3~-OH, {Mo~2~--O(H)--Pt} and \m~3~-OH~0.5~ (disordered H atom). The
[H~2.5~\a-PtMo~6~O~24~]^5.5-^ polyanion forms a dimer,
[(H~2.5~\a-PtMo~6~O~24~)~2~]^11-^, with 2/<i>m</i> symmetry, held together by
two pairs \m~3~-O---H...\m~1~-O and one disordered \m~3~-O...H...\m~3~-O
hydrogen bonds.
;
data_I
_chemical_name_systematic
;
Undecapotassium bis[\a-hemipentahydrogen
hexamolybdoplatinate(IV)] dodecahydrate
;
_chemical_name_common     ?
_chemical_formula_moiety     '5.5(K +), H2.5 Pt Mo6 O24 5.5-, 6(H2 O)'
_chemical_formula_sum     'H14.50 K5.50 Mo6 O30 Pt'
_chemical_formula_iupac     'K11 [H2.5 Pt Mo6 O24]2, 12H2 O'
_chemical_formula_weight     1480.40
_chemical_melting_point     ?
_shelx_space_group_comment
;
The symmetry employed for this shelxl refinement is uniquely defined
by the following loop, which should always be used as a source of
symmetry information in preference to the above space-group names.
They are only intended as comments.
;
_space_group_crystal_system     orthorhombic
_space_group_name_H-M_alt     'C m c e'
_space_group_name_Hall     '-C 2bc 2'
loop_
    _space_group_symop_operation_xyz
    'x, y, z'
    '-x, -y+1/2, z+1/2'
    'x, -y, -z'
    '-x, y+1/2, -z+1/2'
    'x+1/2, y+1/2, z'
    '-x+1/2, -y+1, z+1/2'
    'x+1/2, -y+1/2, -z'
    '-x+1/2, y+1, -z+1/2'
    '-x, -y, -z'
    'x, y-1/2, -z-1/2'
    '-x, y, z'
    'x, -y-1/2, z-1/2'
    '-x+1/2, -y+1/2, -z'
    'x+1/2, y, -z-1/2'
    '-x+1/2, y+1/2, z'
    'x+1/2, -y, z-1/2'
_cell_length_a     16.8552(4)
_cell_length_b     22.7112(7)
_cell_length_c     15.5503(4)
_cell_angle_alpha     90
_cell_angle_beta     90
_cell_angle_gamma     90
_cell_volume     5952.7(3)
_cell_formula_units_Z     8
_cell_measurement_reflns_used     3642
_cell_measurement_theta_min     2.42
_cell_measurement_theta_max     28.24
_cell_measurement_temperature     173(2)
_exptl_crystal_description     'block'
_exptl_crystal_colour     'pale yellow'
_exptl_crystal_size_max     0.251
_exptl_crystal_size_mid     0.153
_exptl_crystal_size_min     0.139
_exptl_crystal_density_diffrn     3.304
_exptl_crystal_density_meas     ?
_exptl_crystal_density_method     'not measured'
_exptl_crystal_F_000     5512
_exptl_absorpt_coefficient_mu     8.004
_exptl_absorpt_correction_type     multi-scan
_exptl_absorpt_process_details
;
(<i>SADABS</i>; Bruker, 2009)
;
_shelx_estimated_absorpt_T_min     ?
_shelx_estimated_absorpt_T_max     ?
_exptl_absorpt_correction_T_min     0.4236
_exptl_absorpt_correction_T_max     0.7457
_diffrn_ambient_temperature     173(2)
_diffrn_radiation_type     MoK\a
_diffrn_radiation_wavelength     0.71073
_diffrn_measurement_device_type     'Bruker SMART APEXII CCD'
_diffrn_measurement_method     '\f and \w scans'
_diffrn_detector_area_resol_mean     10.0
_diffrn_reflns_number     16741
_diffrn_reflns_av_R_equivalents     0.0440
_diffrn_reflns_theta_min     1.995
_diffrn_reflns_theta_max     28.310
_diffrn_reflns_theta_full     25.242
_diffrn_measured_fraction_theta_max     0.998
_diffrn_measured_fraction_theta_full     0.999
_diffrn_reflns_limit_h_min     -22
_diffrn_reflns_limit_h_max     22
_diffrn_reflns_limit_k_min     -30
_diffrn_reflns_limit_k_max     17
_diffrn_reflns_limit_l_min     -16
_diffrn_reflns_limit_l_max     20
_refine_special_details     ?
_reflns_number_total     3826
_reflns_number_gt     3257
_reflns_threshold_expression     'I > 2\s(I)'
_refine_ls_structure_factor_coef     Fsqd
_refine_ls_matrix_type     full
_refine_ls_R_factor_all     0.0391
_refine_ls_R_factor_gt     0.0306
_refine_ls_wR_factor_gt     0.0722
_refine_ls_wR_factor_ref     0.0761
_refine_ls_goodness_of_fit_ref     1.058
_refine_ls_restrained_S_all     1.057
_refine_ls_number_reflns     3826
_refine_ls_number_parameters     264
_refine_ls_number_restraints     14
_refine_ls_hydrogen_treatment     mixed
_refine_ls_weighting_scheme     calc
_refine_ls_weighting_details
             'w=1/[\s^2^(Fo^2^)+(0.0297P)^2^+46.2991P] where P=(Fo^2^+2Fc^2^)/3'
_atom_sites_solution_hydrogens     difmap
_atom_sites_solution_primary     direct
_atom_sites_solution_secondary     difmap
_refine_ls_shift/su_max     0.001
_refine_ls_shift/su_mean     0.000
_refine_diff_density_max     1.503
_refine_diff_density_min     -1.322
_refine_ls_extinction_method     none
_refine_ls_extinction_coef     .
loop_
    _atom_type_symbol
    _atom_type_description
    _atom_type_scat_dispersion_real
    _atom_type_scat_dispersion_imag
    _atom_type_scat_source
    'K' 'K' 0.2009 0.2494
                         'International Tables Vol C Tables 4.2.6.8 and 6.1.1.4'
    'Pt' 'Pt' -1.7033 8.3905
                         'International Tables Vol C Tables 4.2.6.8 and 6.1.1.4'
    'Mo' 'Mo' -1.6832 0.6857
                         'International Tables Vol C Tables 4.2.6.8 and 6.1.1.4'
    'O' 'O' 0.0106 0.0060
                         'International Tables Vol C Tables 4.2.6.8 and 6.1.1.4'
    'H' 'H' 0.0000 0.0000
                         'International Tables Vol C Tables 4.2.6.8 and 6.1.1.4'
_computing_data_collection
;
<i>APEX2</i> (Bruker, 2009)
;
_computing_cell_refinement
;
<i>SAINT</i> (Bruker, 2009)
;
_computing_data_reduction
;
<i>SAINT</i> (Bruker, 2009)
;
_computing_structure_solution
;
<i>SHELXS2014</i> (Sheldrick, 2008)
;
_computing_structure_refinement
;
<i>SHELXL2014</i> (Sheldrick, 2015)
;
_computing_molecular_graphics
;
ORTEP-3 for Windows (Farrugia, 2012) and DIAMOND (Brandenburg,
1998)
;
_computing_publication_material
;
<i>SHELXL2014</i> (Sheldrick, 2015)
;
loop_
    _atom_site_type_symbol
    _atom_site_label
    _atom_site_fract_x
    _atom_site_fract_y
    _atom_site_fract_z
    _atom_site_U_iso_or_equiv
    _atom_site_adp_type
    _atom_site_calc_flag
    _atom_site_occupancy
    _atom_site_disorder_assembly
    _atom_site_disorder_group
    Pt Pt1 0.5000 0.37721(2) 0.50594(2) 0.00882(8) Uani d 1 . .
    Mo Mo1 0.40210(3) 0.43798(2) 0.34971(3) 0.01424(11) Uani d 1 . .
    Mo Mo2 0.30535(3) 0.36824(2) 0.49776(3) 0.01495(11) Uani d 1 . .
    Mo Mo3 0.40452(2) 0.29903(2) 0.65278(3) 0.01481(11) Uani d 1 . .
    O O1C 0.5000 0.4557(2) 0.4473(3) 0.0123(10) Uani d 1 . .
    H H1 0.5000 0.485(6) 0.495(8) 0.018 Uiso d 0.5 . .
    O O2C 0.41239(19) 0.36081(16) 0.4244(2) 0.0125(7) Uani d 1 . .
    O O3C 0.41006(19) 0.39059(16) 0.5875(2) 0.0131(7) Uani d 1 . .
    H H3 0.402(3) 0.4250(19) 0.623(3) 0.020 Uiso d 1 . .
    O O4C 0.5000 0.2979(2) 0.5621(3) 0.0131(10) Uani d 1 . .
    O O5B 0.5000 0.4138(2) 0.2959(3) 0.0160(11) Uani d 1 . .
    O O6B 0.3265(2) 0.44740(18) 0.4460(2) 0.0208(8) Uani d 1 . .
    O O7B 0.3379(2) 0.29588(17) 0.5512(2) 0.0176(8) Uani d 1 . .
    O O8B 0.5000 0.3212(2) 0.7162(3) 0.0158(11) Uani d 1 . .
    O O9T 0.4015(2) 0.51246(17) 0.3235(3) 0.0187(8) Uani d 1 . .
    O O10T 0.3402(2) 0.40612(17) 0.2754(2) 0.0196(8) Uani d 1 . .
    O O11T 0.2431(2) 0.3418(2) 0.4200(3) 0.0266(9) Uani d 1 . .
    O O12T 0.2448(2) 0.3962(2) 0.5763(3) 0.0273(10) Uani d 1 . .
    O O13T 0.3397(2) 0.33250(19) 0.7226(3) 0.0237(9) Uani d 1 . .
    O O14T 0.4017(2) 0.22555(18) 0.6778(3) 0.0228(9) Uani d 1 . .
    K K1 0.2500 0.30728(8) 0.2500 0.0221(4) Uani d 1 . .
    K K2 0.2500 0.43286(8) 0.7500 0.0267(4) Uani d 1 . .
    K K3 0.5000 0.28050(8) 0.33118(12) 0.0254(4) Uani d 1 . .
    K K4 0.09783(17) 0.43827(17) 0.5206(2) 0.0371(7) Uani d 0.5 . .
    K K5 0.09202(17) 0.3486(2) 0.4765(2) 0.0595(12) Uani d 0.5 . .
    K K6 0.1660(5) 0.2717(3) 0.6235(4) 0.0478(19) Uani d 0.25 . .
    O O1W 0.1839(3) 0.4814(2) 0.3701(4) 0.0412(13) Uani d 1 . .
    H H1A 0.159(4) 0.451(2) 0.346(5) 0.062 Uiso d 1 . .
    H H1B 0.219(4) 0.465(3) 0.402(4) 0.062 Uiso d 1 . .
    O O2W 0.0345(5) 0.3851(4) 0.3785(6) 0.033(2) Uani d 0.5 . .
    H H2A 0.066(6) 0.355(3) 0.371(10) 0.049 Uiso d 0.5 . .
    H H2B 0.065(6) 0.414(4) 0.363(10) 0.049 Uiso d 0.5 . .
    O O3W 0.4326(6) 0.4488(5) 0.9311(7) 0.041(3) Uani d 0.5 . .
    H H3A 0.466(7) 0.470(6) 0.958(7) 0.062 Uiso d 0.5 . .
    H H3B 0.446(9) 0.452(7) 0.878(3) 0.062 Uiso d 0.5 . .
    O O4W 0.4571(6) 0.4175(4) 0.8141(6) 0.038(2) Uani d 0.5 . .
    H H4A 0.448(8) 0.448(4) 0.785(8) 0.057 Uiso d 0.5 . .
    H H4B 0.5000 0.424(5) 0.842(4) 0.057 Uiso d 1 . .
    O O5W 0.0461(6) 0.2998(5) 0.5369(7) 0.051(3) Uani d 0.5 . .
    H H5A 0.0637 0.2610 0.5192 0.077 Uiso calc 0.5 . .
    H H5B 0.0637 0.3054 0.5958 0.077 Uiso calc 0.5 . .
loop_
    _atom_site_aniso_label
    _atom_site_aniso_U_11
    _atom_site_aniso_U_22
    _atom_site_aniso_U_33
    _atom_site_aniso_U_12
    _atom_site_aniso_U_13
    _atom_site_aniso_U_23
    Pt1 0.00455(12) 0.00998(13) 0.01192(13) 0.000 0.000 -0.00001(10)
    Mo1 0.0159(2) 0.0116(2) 0.0152(2) 0.00145(17) -0.00367(16) 0.00085(17)
    Mo2 0.0058(2) 0.0224(3) 0.0166(2) -0.00089(16) 0.00046(15) 0.00087(18)
    Mo3 0.0083(2) 0.0173(2) 0.0188(2) -0.00036(17) 0.00244(16) 0.00565(18)
    O1C 0.013(2) 0.011(2) 0.014(2) 0.000 0.000 0.0032(19)
    O2C 0.0108(17) 0.0133(18) 0.0134(17) -0.0018(14) -0.0018(13) -0.0013(14)
    O3C 0.0082(16) 0.0160(19) 0.0151(17) 0.0009(14) 0.0038(13) -0.0016(14)
    O4C 0.012(2) 0.010(2) 0.017(3) 0.000 0.000 0.003(2)
    O5B 0.014(2) 0.017(3) 0.018(3) 0.000 0.000 -0.005(2)
    O6B 0.0136(18) 0.029(2) 0.0201(19) 0.0078(17) 0.0040(15) 0.0056(17)
    O7B 0.0113(18) 0.021(2) 0.0211(19) -0.0064(15) -0.0024(14) 0.0052(16)
    O8B 0.012(2) 0.018(3) 0.017(3) 0.000 0.000 0.001(2)
    O9T 0.020(2) 0.0154(19) 0.021(2) -0.0003(15) -0.0019(16) 0.0000(15)
    O10T 0.0150(19) 0.022(2) 0.0214(19) -0.0014(16) -0.0032(15) -0.0007(16)
    O11T 0.0155(19) 0.045(3) 0.020(2) -0.0050(19) -0.0028(15) 0.0079(19)
    O12T 0.0132(19) 0.046(3) 0.023(2) 0.0072(18) 0.0036(16) 0.006(2)
    O13T 0.0104(18) 0.037(3) 0.024(2) 0.0049(17) 0.0041(15) 0.0083(18)
    O14T 0.0162(19) 0.025(2) 0.028(2) -0.0049(16) -0.0038(16) 0.0080(18)
    K1 0.0160(8) 0.0282(10) 0.0223(9) 0.000 0.0027(6) 0.000
    K2 0.0275(10) 0.0299(10) 0.0227(9) 0.000 0.0033(7) 0.000
    K3 0.0253(9) 0.0248(10) 0.0262(9) 0.000 0.000 -0.0107(7)
    K4 0.0198(14) 0.061(2) 0.0307(16) 0.0001(13) -0.0029(12) -0.0010(15)
    K5 0.0178(15) 0.118(4) 0.0425(19) 0.0099(18) 0.0007(13) -0.013(2)
    K6 0.091(5) 0.019(3) 0.034(3) -0.010(3) 0.037(3) -0.007(2)
    O1W 0.038(3) 0.039(3) 0.047(3) 0.016(2) -0.017(2) -0.010(2)
    O2W 0.039(5) 0.037(5) 0.022(4) 0.006(4) 0.007(4) 0.000(4)
    O3W 0.024(5) 0.067(8) 0.032(6) 0.010(5) -0.009(5) -0.005(5)
    O4W 0.052(6) 0.027(5) 0.035(5) 0.004(5) -0.002(4) 0.001(4)
    O5W 0.059(7) 0.049(7) 0.045(6) 0.016(6) -0.003(5) -0.021(5)
_geom_special_details
;
 All esds (except the esd in the dihedral angle between two l.s. planes)
 are estimated using the full covariance matrix.  The cell esds are taken
 into account individually in the estimation of esds in distances, angles
 and torsion angles; correlations between esds in cell parameters are only
 used when they are defined by crystal symmetry.  An approximate (isotropic)
 treatment of cell esds is used for estimating esds involving l.s. planes.
;
loop_
    _geom_bond_atom_site_label_1
    _geom_bond_atom_site_label_2
    _geom_bond_site_symmetry_2
    _geom_bond_distance
    _geom_bond_publ_flag
    Pt1 O1C . 2.003(5) y
    Pt1 O2C . 1.981(3) y
    Pt1 O3C . 2.000(3) y
    Pt1 O4C . 2.001(5) y
    Mo1 O1C . 2.277(3) y
    Mo1 O2C . 2.110(4) y
    Mo2 O2C . 2.141(3) y
    Mo2 O3C . 2.307(4) y
    Mo3 O3C . 2.316(4) y
    Mo3 O4C . 2.140(3) y
    Pt1 O2C 11_655 1.981(3) ?
    Pt1 O3C 11_655 2.000(3) ?
    Pt1 K3 . 3.4943(18) ?
    Mo1 O10T . 1.717(4) ?
    Mo1 O9T . 1.740(4) ?
    Mo1 O5B . 1.930(3) ?
    Mo1 O6B . 1.978(4) ?
    Mo1 K3 . 3.9494(17) ?
    Mo2 O11T . 1.709(4) ?
    Mo2 O12T . 1.714(4) ?
    Mo2 O7B . 1.921(4) ?
    Mo2 O6B . 2.002(4) ?
    Mo3 O14T . 1.714(4) ?
    Mo3 O13T . 1.717(4) ?
    Mo3 O7B . 1.939(4) ?
    Mo3 O8B . 1.953(3) ?
    Mo3 Mo3 11_655 3.2187(8) ?
    O1C Mo1 11_655 2.278(3) ?
    O1C H1 . 0.99(3) ?
    O2C K3 . 2.759(4) ?
    O2C K6 13_556 3.370(7) ?
    O3C H3 . 0.97(3) ?
    O4C Mo3 11_655 2.140(3) ?
    O5B Mo1 11_655 1.930(3) ?
    O5B K3 . 3.077(6) ?
    O7B K6 13_556 3.121(7) ?
    O7B K6 . 3.155(8) ?
    O8B Mo3 11_655 1.953(3) ?
    O8B K3 2_655 2.921(5) ?
    O9T K2 6_554 3.060(4) ?
    O10T K1 . 2.740(4) ?
    O11T K5 . 2.698(5) ?
    O11T K1 . 2.760(4) ?
    O11T K6 13_556 3.074(8) ?
    O12T K4 . 2.792(5) ?
    O12T K2 . 2.828(4) ?
    O12T K5 . 3.195(6) ?
    O12T K6 . 3.210(7) ?
    O13T K6 8_546 2.765(7) ?
    O13T K2 . 2.768(4) ?
    O14T K1 13_556 2.890(4) ?
    O14T K3 2_655 2.907(4) ?
    O14T K5 13_556 2.934(6) ?
    K1 O10T 8_545 2.740(4) ?
    K1 O11T 8_545 2.760(4) ?
    K1 O14T 13_556 2.890(4) ?
    K1 O14T 12_565 2.890(4) ?
    K2 O13T 8_546 2.768(4) ?
    K2 O12T 8_546 2.828(4) ?
    K2 O1W 6 2.919(6) ?
    K2 O1W 3_566 2.919(6) ?
    K2 O9T 6 3.060(4) ?
    K2 O9T 3_566 3.060(4) ?
    K3 O2C 11_655 2.759(4) ?
    K3 O5W 7_556 2.852(12) ?
    K3 O5W 13_556 2.852(12) ?
    K3 O14T 12_565 2.907(4) ?
    K3 O14T 2_654 2.907(4) ?
    K3 O8B 2_654 2.921(5) ?
    K4 O3W 8_546 0.940(11) ?
    K4 O2W . 2.735(10) ?
    K4 O4W 8_546 2.773(11) ?
    K4 O1W 3_566 2.884(6) ?
    K4 O3W 14_457 2.894(10) ?
    K4 O1W . 2.923(7) ?
    K4 O3W 6_554 2.963(12) ?
    K4 O5W . 3.274(12) ?
    K5 O5W . 1.647(13) ?
    K5 O2W . 1.987(10) ?
    K5 O3W 8_546 2.723(13) ?
    K5 O5W 11 2.744(11) ?
    K5 O2W 11 2.750(9) ?
    K5 O14T 13_556 2.934(6) ?
    K6 O5W . 2.512(14) ?
    K6 O13T 8_546 2.765(7) ?
    K6 O11T 13_556 3.074(8) ?
    K6 O7B 13_556 3.121(7) ?
    K6 O2C 13_556 3.370(7) ?
    O1W H1A . 0.88(3) ?
    O1W H1B . 0.86(3) ?
    O2W H2A . 0.86(3) ?
    O2W H2B . 0.87(3) ?
    O3W H3A . 0.86(3) ?
    O3W H3B . 0.85(3) ?
    O4W H4A . 0.85(3) ?
    O4W H4B . 0.85(3) ?
    O5W H5A . 0.9700 ?
    O5W H5B . 0.9700 ?
loop_
    _geom_angle_atom_site_label_1
    _geom_angle_atom_site_label_2
    _geom_angle_atom_site_label_3
    _geom_angle_site_symmetry_1
    _geom_angle_site_symmetry_3
    _geom_angle
    _geom_angle_publ_flag
    Pt1 O1C Mo1 . . 98.38(17) y
    Mo1 O1C Mo1 . 11_655 92.86(18) y
    Pt1 O2C Mo1 . . 104.91(15) y
    Pt1 O2C Mo2 . . 105.82(15) y
    Mo1 O2C Mo2 . . 99.12(14) y
    Pt1 O3C Mo2 . . 99.35(15) y
    Pt1 O3C Mo3 . . 99.91(14) y
    Mo2 O3C Mo3 . . 92.10(13) y
    Pt1 O4C Mo3 . . 106.09(17) y
    Mo3 O4C Mo3 . 11_655 97.5(2) y
    O2C Pt1 O2C 11_655 . 96.4(2) ?
    O2C Pt1 O3C 11_655 . 177.79(14) ?
    O2C Pt1 O3C . . 82.50(15) ?
    O2C Pt1 O3C 11_655 11_655 82.50(15) ?
    O2C Pt1 O3C . 11_655 177.79(14) ?
    O3C Pt1 O3C . 11_655 98.6(2) ?
    O2C Pt1 O4C 11_655 . 96.31(14) ?
    O2C Pt1 O4C . . 96.31(14) ?
    O3C Pt1 O4C . . 81.95(14) ?
    O3C Pt1 O4C 11_655 . 81.94(14) ?
    O2C Pt1 O1C 11_655 . 82.88(14) ?
    O2C Pt1 O1C . . 82.88(14) ?
    O3C Pt1 O1C . . 98.84(14) ?
    O3C Pt1 O1C 11_655 . 98.84(14) ?
    O4C Pt1 O1C . . 178.8(2) ?
    O10T Mo1 O9T . . 104.34(18) ?
    O10T Mo1 O5B . . 96.18(18) ?
    O9T Mo1 O5B . . 100.4(2) ?
    O10T Mo1 O6B . . 99.42(17) ?
    O9T Mo1 O6B . . 93.92(17) ?
    O5B Mo1 O6B . . 155.52(18) ?
    O10T Mo1 O2C . . 94.06(16) ?
    O9T Mo1 O2C . . 159.58(16) ?
    O5B Mo1 O2C . . 86.13(18) ?
    O6B Mo1 O2C . . 74.10(15) ?
    O10T Mo1 O1C . . 164.43(18) ?
    O9T Mo1 O1C . . 89.35(18) ?
    O5B Mo1 O1C . . 73.73(16) ?
    O6B Mo1 O1C . . 86.76(15) ?
    O2C Mo1 O1C . . 73.78(15) ?
    O11T Mo2 O12T . . 105.6(2) ?
    O11T Mo2 O7B . . 100.41(18) ?
    O12T Mo2 O7B . . 100.32(18) ?
    O11T Mo2 O6B . . 98.06(18) ?
    O12T Mo2 O6B . . 93.40(19) ?
    O7B Mo2 O6B . . 153.03(15) ?
    O11T Mo2 O2C . . 96.48(16) ?
    O12T Mo2 O2C . . 155.60(17) ?
    O7B Mo2 O2C . . 85.55(15) ?
    O6B Mo2 O2C . . 72.94(14) ?
    O11T Mo2 O3C . . 167.10(17) ?
    O12T Mo2 O3C . . 86.74(16) ?
    O7B Mo2 O3C . . 73.03(14) ?
    O6B Mo2 O3C . . 84.81(14) ?
    O2C Mo2 O3C . . 72.23(13) ?
    O14T Mo3 O13T . . 105.6(2) ?
    O14T Mo3 O7B . . 97.66(17) ?
    O13T Mo3 O7B . . 99.35(17) ?
    O14T Mo3 O8B . . 99.1(2) ?
    O13T Mo3 O8B . . 95.24(18) ?
    O7B Mo3 O8B . . 153.87(17) ?
    O14T Mo3 O4C . . 99.17(19) ?
    O13T Mo3 O4C . . 154.17(19) ?
    O7B Mo3 O4C . . 84.17(15) ?
    O8B Mo3 O4C . . 73.51(16) ?
    O14T Mo3 O3C . . 167.13(17) ?
    O13T Mo3 O3C . . 84.56(16) ?
    O7B Mo3 O3C . . 72.52(14) ?
    O8B Mo3 O3C . . 87.51(17) ?
    O4C Mo3 O3C . . 72.02(15) ?
    Pt1 O1C Mo1 . 11_655 98.38(17) ?
    Mo1 O5B Mo1 . 11_655 117.5(3) ?
    Mo1 O6B Mo2 . . 108.78(18) ?
    Mo2 O7B Mo3 . . 119.1(2) ?
    Mo3 O8B Mo3 11_655 . 111.0(2) ?
    O10T K1 O10T . 8_545 69.96(16) ?
    O10T K1 O11T . 8_545 83.21(13) ?
    O10T K1 O11T 8_545 8_545 69.68(12) ?
    O10T K1 O11T . . 69.68(12) ?
    O10T K1 O11T 8_545 . 83.21(13) ?
    O11T K1 O11T 8_545 . 147.0(2) ?
    O10T K1 O14T . 13_556 130.28(12) ?
    O10T K1 O14T 8_545 13_556 77.07(11) ?
    O11T K1 O14T 8_545 13_556 118.84(11) ?
    O11T K1 O14T . 13_556 70.39(12) ?
    O10T K1 O14T . 12_565 77.07(11) ?
    O10T K1 O14T 8_545 12_565 130.28(12) ?
    O11T K1 O14T 8_545 12_565 70.39(12) ?
    O11T K1 O14T . 12_565 118.84(11) ?
    O14T K1 O14T 13_556 12_565 150.10(18) ?
    O13T K2 O13T . 8_546 69.14(16) ?
    O13T K2 O12T . . 68.14(12) ?
    O13T K2 O12T 8_546 . 83.57(13) ?
    O13T K2 O12T . 8_546 83.57(13) ?
    O13T K2 O12T 8_546 8_546 68.14(12) ?
    O12T K2 O12T . 8_546 145.8(2) ?
    O13T K2 O1W . 6 116.05(13) ?
    O13T K2 O1W 8_546 6 131.23(13) ?
    O12T K2 O1W . 6 145.01(14) ?
    O12T K2 O1W 8_546 6 64.73(13) ?
    O13T K2 O1W . 3_566 131.23(13) ?
    O13T K2 O1W 8_546 3_566 116.05(13) ?
    O12T K2 O1W . 3_566 64.73(13) ?
    O12T K2 O1W 8_546 3_566 145.01(14) ?
    O1W K2 O1W 6 3_566 96.3(2) ?
    O13T K2 O9T . 6 147.91(12) ?
    O13T K2 O9T 8_546 6 79.69(11) ?
    O12T K2 O9T . 6 116.73(11) ?
    O12T K2 O9T 8_546 6 77.81(11) ?
    O1W K2 O9T 6 6 79.00(12) ?
    O1W K2 O9T 3_566 6 69.48(13) ?
    O13T K2 O9T . 3_566 79.69(11) ?
    O13T K2 O9T 8_546 3_566 147.92(12) ?
    O12T K2 O9T . 3_566 77.81(11) ?
    O12T K2 O9T 8_546 3_566 116.74(11) ?
    O1W K2 O9T 6 3_566 69.48(13) ?
    O1W K2 O9T 3_566 3_566 79.00(12) ?
    O9T K2 O9T 6 3_566 132.12(16) ?
    O2C K3 O2C . 11_655 64.72(14) ?
    O2C K3 O5W . 7_556 101.0(2) ?
    O2C K3 O5W 11_655 7_556 84.2(2) ?
    O2C K3 O5W . 13_556 84.2(2) ?
    O2C K3 O5W 11_655 13_556 101.0(2) ?
    O5W K3 O5W 7_556 13_556 31.6(4) ?
    O2C K3 O14T . 12_565 99.06(11) ?
    O2C K3 O14T 11_655 12_565 140.13(13) ?
    O5W K3 O14T 7_556 12_565 135.6(2) ?
    O5W K3 O14T 13_556 12_565 113.9(2) ?
    O2C K3 O14T . 2_654 140.14(13) ?
    O2C K3 O14T 11_655 2_654 99.06(11) ?
    O5W K3 O14T 7_556 2_654 113.9(2) ?
    O5W K3 O14T 13_556 2_654 135.6(2) ?
    O14T K3 O14T 12_565 2_654 69.49(16) ?
    O2C K3 O8B . 2_654 147.63(7) ?
    O2C K3 O8B 11_655 2_654 147.63(7) ?
    O5W K3 O8B 7_556 2_654 86.3(2) ?
    O5W K3 O8B 13_556 2_654 86.3(2) ?
    O14T K3 O8B 12_565 2_654 57.34(11) ?
    O14T K3 O8B 2_654 2_654 57.34(11) ?
    O2C K3 O5B . . 56.17(11) ?
    O2C K3 O5B 11_655 . 56.16(11) ?
    O5W K3 O5B 7_556 . 139.2(2) ?
    O5W K3 O5B 13_556 . 139.2(2) ?
    O14T K3 O5B 12_565 . 84.27(12) ?
    O14T K3 O5B 2_654 . 84.27(12) ?
    O8B K3 O5B 2_654 . 131.98(15) ?
    O3W K4 O2W 8_546 . 123.0(7) ?
    O3W K4 O4W 8_546 8_546 28.4(7) ?
    O2W K4 O4W . 8_546 122.9(3) ?
    O3W K4 O12T 8_546 . 108.9(6) ?
    O2W K4 O12T . . 116.4(2) ?
    O4W K4 O12T 8_546 . 87.2(2) ?
    O3W K4 O1W 8_546 3_566 69.1(7) ?
    O2W K4 O1W . 3_566 162.1(3) ?
    O4W K4 O1W 8_546 3_566 74.3(3) ?
    O12T K4 O1W . 3_566 65.64(16) ?
    O3W K4 O3W 8_546 14_457 41.1(6) ?
    O2W K4 O3W . 14_457 82.6(3) ?
    O4W K4 O3W 8_546 14_457 56.8(3) ?
    O12T K4 O3W . 14_457 143.3(2) ?
    O1W K4 O3W 3_566 14_457 106.2(3) ?
    O3W K4 O1W 8_546 . 145.6(8) ?
    O2W K4 O1W . . 72.2(2) ?
    O4W K4 O1W 8_546 . 164.8(3) ?
    O12T K4 O1W . . 85.57(15) ?
    O1W K4 O1W 3_566 . 90.59(19) ?
    O3W K4 O1W 14_457 . 131.1(3) ?
    O3W K4 O3W 8_546 6_554 93.5(8) ?
    O2W K4 O3W . 6_554 86.3(3) ?
    O4W K4 O3W 8_546 6_554 121.7(3) ?
    O12T K4 O3W . 6_554 126.5(2) ?
    O1W K4 O3W 3_566 6_554 79.4(3) ?
    O3W K4 O3W 14_457 6_554 83.3(3) ?
    O1W K4 O3W . 6_554 54.5(2) ?
    O3W K4 O5W 8_546 . 92.1(8) ?
    O2W K4 O5W . . 62.3(3) ?
    O4W K4 O5W 8_546 . 71.1(3) ?
    O12T K4 O5W . . 83.3(2) ?
    O1W K4 O5W 3_566 . 134.1(2) ?
    O3W K4 O5W 14_457 . 78.6(3) ?
    O1W K4 O5W . . 121.1(2) ?
    O3W K4 O5W 6_554 . 145.3(3) ?
    O5W K5 O11T . . 126.2(4) ?
    O2W K5 O11T . . 103.6(3) ?
    O5W K5 O3W . 8_546 100.9(4) ?
    O2W K5 O3W . 8_546 89.0(4) ?
    O11T K5 O3W . 8_546 111.3(3) ?
    O5W K5 O5W . 11 30.0(4) ?
    O2W K5 O5W . 11 91.0(4) ?
    O11T K5 O5W . 11 152.7(3) ?
    O3W K5 O5W 8_546 11 91.6(3) ?
    O5W K5 O2W . 11 98.9(4) ?
    O2W K5 O2W . 11 21.7(3) ?
    O11T K5 O2W . 11 124.7(3) ?
    O3W K5 O2W 8_546 11 85.5(3) ?
    O5W K5 O2W 11 11 69.7(3) ?
    O5W K5 O14T . 13_556 95.6(4) ?
    O2W K5 O14T . 13_556 68.3(3) ?
    O11T K5 O14T . 13_556 70.56(14) ?
    O3W K5 O14T 8_546 13_556 156.5(3) ?
    O5W K5 O14T 11 13_556 94.5(3) ?
    O2W K5 O14T 11 13_556 75.4(2) ?
    O5W K5 K5 . 11 62.0(4) ?
    O2W K5 K5 . 11 60.8(3) ?
    O5W K5 O12T . . 109.2(4) ?
    O2W K5 O12T . . 128.6(4) ?
    O11T K5 O12T . . 54.31(13) ?
    O3W K5 O12T 8_546 . 65.4(2) ?
    O5W K5 O12T 11 . 130.8(3) ?
    O2W K5 O12T 11 . 142.4(3) ?
    O14T K5 O12T 13_556 . 124.24(14) ?
    O5W K6 O13T . 8_546 108.0(3) ?
    O5W K6 O11T . 13_556 119.7(3) ?
    O13T K6 O11T 8_546 13_556 128.8(3) ?
    O5W K6 O7B . 13_556 69.0(3) ?
    O13T K6 O7B 8_546 13_556 176.7(3) ?
    O11T K6 O7B 13_556 13_556 53.59(14) ?
    O5W K6 O7B . . 120.2(3) ?
    O13T K6 O7B 8_546 . 104.7(3) ?
    O11T K6 O7B 13_556 . 67.06(18) ?
    O7B K6 O7B 13_556 . 78.15(17) ?
    O5W K6 O12T . . 89.2(3) ?
    O13T K6 O12T 8_546 . 76.85(18) ?
    O11T K6 O12T 13_556 . 118.9(2) ?
    O7B K6 O12T 13_556 . 104.03(19) ?
    O7B K6 O12T . . 52.07(14) ?
    O5W K6 O2C . 13_556 78.0(3) ?
    O13T K6 O2C 8_546 13_556 128.6(2) ?
    O11T K6 O2C 13_556 13_556 52.97(13) ?
    O7B K6 O2C 13_556 13_556 50.21(13) ?
    O7B K6 O2C . 13_556 115.9(2) ?
    O12T K6 O2C . 13_556 153.9(2) ?
    H1A O1W H1B . . 103(4) ?
    H2A O2W H2B . . 101(5) ?
    H3A O3W H3B . . 105(5) ?
    H4A O4W H4B . . 107(5) ?
    H5A O5W H5B . . 107.1 ?
loop_
    _geom_hbond_atom_site_label_D
    _geom_hbond_atom_site_label_H
    _geom_hbond_atom_site_label_A
    _geom_hbond_site_symmetry_A
    _geom_hbond_distance_DH
    _geom_hbond_distance_HA
    _geom_hbond_distance_DA
    _geom_hbond_angle_DHA
    O1C H1 O1C 9_666 0.99(3) 1.62(6) 2.595(10) 165(17)
    O3C H3 O9T 3_566 0.97(3) 1.64(3) 2.605(5) 171(5)
    O3W H3B O4W 11_655 0.85(3) 2.07(14) 2.697(15) 130(15)
    O4W H4A O9T 3_566 0.85(3) 2.06(7) 2.826(11) 150(12)
    O4W H4B O3W 11_655 0.85(3) 1.89(5) 2.697(15) 159(5)
_shelx_res_file
;
TITL 12A IN CMCA, K6[H2PTMO6O24].6H2O PH 2.0(7.6)
CELL  0.71073 16.85520 22.71120 15.55030 90.00000 90.00000 90.00000
ZERR 8  0.00040  0.00070  0.00040  0.00000  0.00000  0.00000
LATT 7
SYMM -X, -Y+ 0.50000, Z+ 0.50000
SYMM X, -Y, -Z
SYMM -X, Y+ 0.50000, -Z+ 0.50000
SFAC K PT MO O H
UNIT 44 8 48 240 116
TEMP 25
PLAN 180
FMAP 2
L.S. 15
ACTA
BOND
BOND $H
OMIT 0 2 0
OMIT 3 1 2
DFIX 1.00 0.03 O1C H1 O3C H3
DFIX 0.85 0.03 O1W H1A O1W H1B O2W H2A O2W H2B
DFIX 0.85 0.03 O3W H3A O3W H3B O4W H4A O4W H4B
DFIX 1.35 0.03 H1A H1B H2A H2B H3A H3B H4A H4B
EQIV $1 -X+1, -Y+1, -Z+1
EQIV $2 X, -Y+1, -Z+1
EQIV $3 -X+1, Y, Z
HTAB O1C O1C_$1
HTAB O3C O9T_$2
HTAB O3W O4W_$3
HTAB O4W O9T_$2
HTAB O4W O3W_$3
HTAB
WGHT    0.029700   46.299099
FVAR       0.01848
PT1   2    0.500000    0.377214    0.505939    10.50000    0.00455    0.00998 =
         0.01192   -0.00001    0.00000    0.00000
MO1   3    0.402103    0.437975    0.349709    11.00000    0.01594    0.01160 =
         0.01517    0.00085   -0.00367    0.00145
MO2   3    0.305349    0.368236    0.497755    11.00000    0.00583    0.02244 =
         0.01658    0.00087    0.00046   -0.00089
MO3   3    0.404519    0.299034    0.652776    11.00000    0.00829    0.01732 =
         0.01884    0.00565    0.00244   -0.00036
O1C   4    0.500000    0.455733    0.447269    10.50000    0.01253    0.01082 =
         0.01356    0.00319    0.00000    0.00000
H1    5    0.500000    0.484727    0.494861    10.25000   -1.50000
O2C   4    0.412391    0.360806    0.424440    11.00000    0.01081    0.01328 =
         0.01340   -0.00133   -0.00182   -0.00182
O3C   4    0.410063    0.390595    0.587536    11.00000    0.00822    0.01598 =
         0.01508   -0.00163    0.00379    0.00090
H3    5    0.402216    0.425027    0.623320    11.00000   -1.50000
O4C   4    0.500000    0.297943    0.562086    10.50000    0.01219    0.00963 =
         0.01745    0.00263    0.00000    0.00000
O5B   4    0.500000    0.413824    0.295879    10.50000    0.01373    0.01651 =
         0.01785   -0.00461    0.00000    0.00000
O6B   4    0.326487    0.447401    0.445980    11.00000    0.01363    0.02872 =
         0.02013    0.00556    0.00404    0.00778
O7B   4    0.337881    0.295883    0.551204    11.00000    0.01127    0.02055 =
         0.02106    0.00524   -0.00242   -0.00641
O8B   4    0.500000    0.321187    0.716193    10.50000    0.01195    0.01848 =
         0.01686    0.00116    0.00000    0.00000
O9T   4    0.401464    0.512463    0.323450    11.00000    0.01959    0.01538 =
         0.02099    0.00001   -0.00191   -0.00030
O10T  4    0.340206    0.406124    0.275353    11.00000    0.01497    0.02248 =
         0.02142   -0.00068   -0.00320   -0.00144
O11T  4    0.243124    0.341811    0.420024    11.00000    0.01548    0.04476 =
         0.01957    0.00787   -0.00276   -0.00499
O12T  4    0.244765    0.396228    0.576250    11.00000    0.01320    0.04567 =
         0.02292    0.00640    0.00360    0.00725
O13T  4    0.339684    0.332497    0.722565    11.00000    0.01035    0.03660 =
         0.02421    0.00835    0.00409    0.00493
O14T  4    0.401715    0.225552    0.677843    11.00000    0.01616    0.02462 =
         0.02757    0.00800   -0.00384   -0.00495
K1    1    0.250000    0.307282    0.250000    10.50000    0.01598    0.02817 =
         0.02227    0.00000    0.00275    0.00000
K2    1    0.250000    0.432858    0.750000    10.50000    0.02747    0.02991 =
         0.02269    0.00000    0.00327    0.00000
K3    1    0.500000    0.280496    0.331179    10.50000    0.02530    0.02476 =
         0.02618   -0.01072    0.00000    0.00000
K4    1    0.097826    0.438270    0.520612    10.50000    0.01981    0.06060 =
         0.03074   -0.00103   -0.00291    0.00010
K5    1    0.092017    0.348597    0.476479    10.50000    0.01782    0.11807 =
         0.04248   -0.01326    0.00073    0.00986
K6    1    0.166038    0.271685    0.623549    10.25000    0.09052    0.01938 =
         0.03352   -0.00669    0.03700   -0.01036
O1W   4    0.183872    0.481433    0.370086    11.00000    0.03783    0.03890 =
         0.04695   -0.00958   -0.01663    0.01588
H1A   5    0.159022    0.451414    0.346369    11.00000   -1.50000
H1B   5    0.219107    0.464520    0.401664    11.00000   -1.50000
O2W   4    0.034540    0.385096    0.378466    10.50000    0.03915    0.03691 =
         0.02225   -0.00041    0.00740    0.00559
H2A   5    0.065982    0.355426    0.371271    10.50000   -1.50000
H2B   5    0.065084    0.413857    0.362564    10.50000   -1.50000
O3W   4    0.432632    0.448768    0.931127    10.50000    0.02447    0.06740 =
         0.03236   -0.00519   -0.00872    0.01049
H3A   5    0.466076    0.470357    0.958157    10.50000   -1.50000
H3B   5    0.445861    0.451744    0.878416    10.50000   -1.50000
O4W   4    0.457096    0.417468    0.814062    10.50000    0.05172    0.02715 =
         0.03528    0.00088   -0.00234    0.00354
H4A   5    0.447932    0.448154    0.784871    10.50000   -1.50000
H4B   5    0.500000    0.423728    0.841531    10.50000   -1.50000
O5W   4    0.046087    0.299776    0.536938    10.50000    0.05902    0.04930 =
         0.04507   -0.02122   -0.00335    0.01596
AFIX  23
H5A   5    0.063679    0.260967    0.519195    10.50000   -1.50000
H5B   5    0.063680    0.305415    0.595756    10.50000   -1.50000
AFIX   0
HKLF 4
REM  12A IN CMCA, K6[H2PTMO6O24].6H2O PH 2.0(7.6)
REM R1 =  0.0306 for    3257 Fo > 4sig(Fo)  and  0.0391 for all    3826 data
REM    264 parameters refined using     14 restraints
END
WGHT      0.0297     46.3161
REM Instructions for potential hydrogen bonds
HTAB O1C O1C_$1
HTAB O3C O9T_$2
EQIV $4 x, -y+1, -z+2
HTAB O3W O3W_$4
HTAB O3W O3W_$3
HTAB O3W O4W
HTAB O3W O4W_$3
HTAB O4W O3W
HTAB O4W O9T_$2
HTAB O4W O3W_$3
HTAB O4W O4W_$3
REM Highest difference peak  1.503,  deepest hole -1.322,  1-sigma level  0.197
Q1    1   0.5000  0.4120  0.5280  10.50000  0.05    1.50
Q2    1   0.1307  0.2746  0.6088  11.00000  0.05    1.44
Q3    1   0.5000  0.3384  0.4903  10.50000  0.05    1.35
Q4    1   0.1937  0.2581  0.6168  11.00000  0.05    1.30
Q5    1   0.1811  0.2870  0.6414  11.00000  0.05    1.16
Q6    1   0.5000  0.3462  0.5431  10.50000  0.05    1.02
Q7    1   0.5000  0.4119  0.4759  10.50000  0.05    0.97
Q8    1   0.1007  0.2996  0.5626  11.00000  0.05    0.92
Q9    1   0.5000  0.3738  0.5600  10.50000  0.05    0.90
Q10   1   0.5000  0.3779  0.4382  10.50000  0.05    0.84
Q11   1   0.3983  0.2550  0.6590  11.00000  0.05    0.78
Q12   1   0.5257  0.3991  0.4574  11.00000  0.05    0.75
Q13   1   0.5000  0.4323  0.3494  10.50000  0.05    0.74
Q14   1   0.3928  0.4103  0.3745  11.00000  0.05    0.70
Q15   1   0.5210  0.4614  0.4002  11.00000  0.05    0.68
Q16   1   0.3988  0.4773  0.3239  11.00000  0.05    0.68
Q17   1   0.0000  0.2307  0.5588  10.50000  0.05    0.67
Q18   1   0.3850  0.4499  0.3778  11.00000  0.05    0.63
Q19   1   0.5872  0.5000  0.5000  10.50000  0.05    0.63
Q20   1   0.5000  0.2492  0.3832  10.50000  0.05    0.62
Q21   1   0.3296  0.2974  0.7178  11.00000  0.05    0.62
Q22   1   0.4088  0.4205  0.6001  11.00000  0.05    0.60
Q23   1   0.4306  0.4414  0.3705  11.00000  0.05    0.60
Q24   1   0.3692  0.2708  0.5168  11.00000  0.05    0.59
Q25   1   0.4229  0.2226  0.6867  11.00000  0.05    0.59
Q26   1   0.1581  0.2596  0.5429  11.00000  0.05    0.57
Q27   1   0.1597  0.4673  0.4132  11.00000  0.05    0.57
Q28   1   0.3119  0.3280  0.5095  11.00000  0.05    0.57
Q29   1   0.5000  0.2928  0.3933  10.50000  0.05    0.56
Q30   1   0.5000  0.3688  0.6151  10.50000  0.05    0.55
Q31   1   0.3801  0.3226  0.6143  11.00000  0.05    0.55
Q32   1   0.0000  0.3202  0.4590  10.50000  0.05    0.55
Q33   1   0.5000  0.3233  0.4333  10.50000  0.05    0.55
Q34   1   0.3303  0.2477  0.6235  11.00000  0.05    0.54
Q35   1   0.3586  0.1923  0.6124  11.00000  0.05    0.54
Q36   1   0.5000  0.2468  0.2703  10.50000  0.05    0.54
Q37   1   0.3995  0.4391  0.8655  11.00000  0.05    0.53
Q38   1   0.3489  0.2409  0.6297  11.00000  0.05    0.53
Q39   1   0.3276  0.3493  0.4565  11.00000  0.05    0.53
Q40   1   0.5000  0.3208  0.2983  10.50000  0.05    0.53
Q41   1   0.0000  0.2684  0.4612  10.50000  0.05    0.52
Q42   1   0.5000  0.5189  0.9685  10.50000  0.05    0.52
Q43   1   0.4683  0.3905  0.7850  11.00000  0.05    0.52
Q44   1   0.3179  0.4109  0.4715  11.00000  0.05    0.51
Q45   1   0.2997  0.4299  0.6299  11.00000  0.05    0.51
Q46   1   0.3175  0.3394  0.4684  11.00000  0.05    0.51
Q47   1   0.5000  0.3807  0.3786  10.50000  0.05    0.51
Q48   1   0.0508  0.4404  0.4551  11.00000  0.05    0.51
Q49   1   0.1508  0.4112  0.4255  11.00000  0.05    0.50
Q50   1   0.3387  0.4436  0.5159  11.00000  0.05    0.50
Q51   1   0.2253  0.3597  0.4244  11.00000  0.05    0.50
Q52   1   0.4020  0.5119  0.9215  11.00000  0.05    0.49
Q53   1   0.1314  0.4940  0.3578  11.00000  0.05    0.49
Q54   1   0.0000  0.3281  0.5254  10.50000  0.05    0.49
Q55   1   0.0730  0.3188  0.4747  11.00000  0.05    0.49
Q56   1   0.4420  0.4748  1.0282  11.00000  0.05    0.49
Q57   1   0.5274  0.4273  0.4156  11.00000  0.05    0.49
Q58   1   0.3294  0.4591  0.4147  11.00000  0.05    0.49
Q59   1   0.5281  0.2930  0.5960  11.00000  0.05    0.49
Q60   1   0.2367  0.5000  0.5000  10.50000  0.05    0.48
Q61   1   0.4385  0.3918  0.5746  11.00000  0.05    0.48
Q62   1   0.3388  0.2577  0.5724  11.00000  0.05    0.48
Q63   1   0.2566  0.3811  0.3942  11.00000  0.05    0.48
Q64   1   0.1698  0.5174  0.4417  11.00000  0.05    0.48
Q65   1   0.1921  0.3219  0.5996  11.00000  0.05    0.48
Q66   1   0.1774  0.4383  0.3899  11.00000  0.05    0.48
Q67   1   0.5351  0.2998  0.4974  11.00000  0.05    0.48
Q68   1   0.2836  0.3834  0.4443  11.00000  0.05    0.47
Q69   1   0.2222  0.4438  0.8127  11.00000  0.05    0.47
Q70   1   0.2206  0.4942  0.4465  11.00000  0.05    0.47
Q71   1   0.0000  0.3156  0.6280  10.50000  0.05    0.47
Q72   1   0.5000  0.3922  0.7617  10.50000  0.05    0.47
Q73   1   0.5000  0.3583  0.2699  10.50000  0.05    0.47
Q74   1   0.3551  0.2825  0.5852  11.00000  0.05    0.47
Q75   1   0.1649  0.3073  0.5427  11.00000  0.05    0.46
Q76   1   0.4205  0.2896  0.7060  11.00000  0.05    0.46
Q77   1   0.4233  0.2793  0.6138  11.00000  0.05    0.46
Q78   1   0.3574  0.4371  0.5800  11.00000  0.05    0.46
Q79   1   0.0284  0.3410  0.3956  11.00000  0.05    0.46
Q80   1   0.3854  0.3290  0.6887  11.00000  0.05    0.46
Q81   1   0.5000  0.4855  0.7557  10.50000  0.05    0.46
Q82   1   0.5197  0.2689  0.2898  11.00000  0.05    0.45
Q83   1   0.0861  0.3806  0.3770  11.00000  0.05    0.45
Q84   1   0.0000  0.3826  0.3971  10.50000  0.05    0.45
Q85   1   0.2510  0.3404  0.3665  11.00000  0.05    0.45
Q86   1   0.3285  0.4205  0.3360  11.00000  0.05    0.44
Q87   1   0.5261  0.3191  0.3737  11.00000  0.05    0.44
Q88   1   0.5000  0.4396  0.9835  10.50000  0.05    0.44
Q89   1   0.3691  0.3887  0.6477  11.00000  0.05    0.44
Q90   1   0.1699  0.4511  0.3183  11.00000  0.05    0.44
Q91   1   0.3874  0.4375  0.2804  11.00000  0.05    0.43
Q92   1   0.3262  0.3208  0.6576  11.00000  0.05    0.43
Q93   1   0.2500  0.4633  0.7500  10.50000  0.05    0.43
Q94   1   0.3451  0.3211  0.5697  11.00000  0.05    0.43
Q95   1   0.5000  0.5491  0.3335  10.50000  0.05    0.43
Q96   1   0.3013  0.3865  0.3683  11.00000  0.05    0.43
Q97   1   0.3199  0.3695  0.2450  11.00000  0.05    0.43
Q98   1   0.1797  0.3901  0.3833  11.00000  0.05    0.43
Q99   1   0.3950  0.4502  0.7964  11.00000  0.05    0.42
Q100  1   0.3873  0.4717  0.8946  11.00000  0.05    0.42
Q101  1   0.3279  0.3512  0.3956  11.00000  0.05    0.42
Q102  1   0.5000  0.4809  0.4406  10.50000  0.05    0.42
Q103  1   0.2188  0.3590  0.4953  11.00000  0.05    0.42
Q104  1   0.4079  0.4976  0.4198  11.00000  0.05    0.42
Q105  1   0.0267  0.3947  0.3309  11.00000  0.05    0.42
Q106  1   0.2583  0.3069  0.4309  11.00000  0.05    0.42
Q107  1   0.2339  0.4011  0.5162  11.00000  0.05    0.42
Q108  1   0.4367  0.3823  0.8707  11.00000  0.05    0.42
Q109  1   0.2308  0.4629  0.4743  11.00000  0.05    0.42
Q110  1   0.2553  0.3573  0.6084  11.00000  0.05    0.41
Q111  1   0.3828  0.2889  0.7474  11.00000  0.05    0.41
Q112  1   0.3778  0.2915  0.5855  11.00000  0.05    0.41
Q113  1   0.3035  0.3800  0.6118  11.00000  0.05    0.41
Q114  1   0.1595  0.3536  0.4576  11.00000  0.05    0.41
Q115  1   0.4213  0.4608  0.2402  11.00000  0.05    0.41
Q116  1   0.3204  0.3976  0.2025  11.00000  0.05    0.41
Q117  1   0.3394  0.3796  0.2443  11.00000  0.05    0.41
Q118  1   0.2275  0.2704  0.4593  11.00000  0.05    0.41
Q119  1   0.1367  0.3321  0.6015  11.00000  0.05    0.41
Q120  1   0.2841  0.4148  0.5277  11.00000  0.05    0.41
Q121  1   0.5000  0.4182  0.8968  10.50000  0.05    0.40
Q122  1   0.5000  0.4302  0.5867  10.50000  0.05    0.40
Q123  1   0.2856  0.4193  0.3962  11.00000  0.05    0.40
Q124  1   0.4418  0.3782  0.8919  11.00000  0.05    0.40
Q125  1   0.2737  0.4185  0.7954  11.00000  0.05    0.40
Q126  1   0.3243  0.3021  0.7844  11.00000  0.05    0.40
Q127  1   0.3035  0.3351  0.6063  11.00000  0.05    0.40
Q128  1   0.4445  0.4703  0.9912  11.00000  0.05    0.40
Q129  1   0.4433  0.3463  0.8079  11.00000  0.05    0.40
Q130  1   0.0752  0.3624  0.2654  11.00000  0.05    0.39
Q131  1   0.0326  0.3026  0.5629  11.00000  0.05    0.39
Q132  1   0.0913  0.3991  0.5358  11.00000  0.05    0.39
Q133  1   0.3329  0.3971  0.5392  11.00000  0.05    0.39
Q134  1   0.3464  0.3841  0.3208  11.00000  0.05    0.39
Q135  1   0.2297  0.4035  0.7832  11.00000  0.05    0.39
Q136  1   0.3378  0.2893  0.6025  11.00000  0.05    0.39
Q137  1   0.3599  0.4795  0.4904  11.00000  0.05    0.39
Q138  1   0.2800  0.4559  0.8067  11.00000  0.05    0.39
Q139  1   0.1959  0.3991  0.3102  11.00000  0.05    0.39
Q140  1   0.2831  0.3420  0.5440  11.00000  0.05    0.39
Q141  1   0.3693  0.2400  0.5745  11.00000  0.05    0.39
Q142  1   0.1813  0.2898  0.4395  11.00000  0.05    0.39
Q143  1   0.5000  0.2128  0.3299  10.50000  0.05    0.38
Q144  1   0.4121  0.3660  0.6185  11.00000  0.05    0.38
Q145  1   0.1334  0.4819  0.4866  11.00000  0.05    0.38
Q146  1   0.3933  0.2625  0.6167  11.00000  0.05    0.38
Q147  1   0.2597  0.3807  0.3221  11.00000  0.05    0.37
Q148  1   0.3162  0.3391  0.7212  11.00000  0.05    0.37
Q149  1   0.4710  0.3138  0.7682  11.00000  0.05    0.37
Q150  1   0.0364  0.2674  0.5507  11.00000  0.05    0.37
Q151  1   0.2207  0.4608  0.5375  11.00000  0.05    0.37
Q152  1   0.1403  0.4177  0.5807  11.00000  0.05    0.37
Q153  1   0.1913  0.4910  0.7523  11.00000  0.05    0.37
Q154  1   0.3932  0.3640  0.7797  11.00000  0.05    0.37
Q155  1   0.1359  0.4150  0.3630  11.00000  0.05    0.37
Q156  1   0.3702  0.4175  0.2348  11.00000  0.05    0.37
Q157  1   0.3780  0.4081  0.2981  11.00000  0.05    0.37
Q158  1   0.3408  0.3973  0.7963  11.00000  0.05    0.37
Q159  1   0.3820  0.3290  0.7445  11.00000  0.05    0.36
Q160  1   0.4385  0.4534  0.2861  11.00000  0.05    0.36
Q161  1   0.2798  0.3697  0.5566  11.00000  0.05    0.36
Q162  1   0.2500  0.3899  0.2500  10.50000  0.05    0.36
Q163  1   0.5127  0.3297  0.6601  11.00000  0.05    0.36
Q164  1   0.0000  0.4599  0.4146  10.50000  0.05    0.36
Q165  1   0.5000  0.3628  0.7064  10.50000  0.05    0.36
Q166  1   0.1357  0.5311  0.3278  11.00000  0.05    0.36
Q167  1   0.1159  0.3480  0.3545  11.00000  0.05    0.36
Q168  1   0.2091  0.3173  0.4062  11.00000  0.05    0.36
Q169  1   0.2279  0.3391  0.4570  11.00000  0.05    0.36
Q170  1   0.5000  0.3208  0.2201  10.50000  0.05    0.36
Q171  1   0.4046  0.4577  0.4470  11.00000  0.05    0.36
Q172  1   0.4684  0.3928  0.8562  11.00000  0.05    0.36
Q173  1   0.4567  0.2816  0.7601  11.00000  0.05    0.36
Q174  1   0.5767  0.3030  0.3042  11.00000  0.05    0.35
Q175  1   0.0000  0.3717  0.5442  10.50000  0.05    0.35
Q176  1   0.3292  0.4234  0.2806  11.00000  0.05    0.35
Q177  1   0.2619  0.3520  0.5587  11.00000  0.05    0.35
Q178  1   0.0000  0.3211  0.3534  10.50000  0.05    0.35
Q179  1   0.4531  0.3204  0.7766  11.00000  0.05    0.35
Q180  1   0.4169  0.4278  0.7386  11.00000  0.05    0.35
;
_shelx_res_checksum     71703
